# Supplementary material for: Reliability of Auditory-Perceptual Analysis in the Study of Speech Function in Patients with Unilateral Cleft and Palate
Source: J Clin Med. 2026 Jan 12;15(2):588. doi: 10.3390/jcm15020588 (PMC12842387; doi:10.3390/jcm15020588)
Supplement: Supplementary file 1 [file jcm-15-00588-s001.zip]

Archive with 1 entries (1 files):
- jcm-4050024-supplementary.pdf
